# Supplementary material for: Predicting podoplanin expression and prognostic significance in high-grade glioma based on TCGA TCIA radiomics
Source: PLoS One. 2025 Jun 24;20(6):e0325964. doi: 10.1371/journal.pone.0325964 (PMC12186906; doi:10.1371/journal.pone.0325964)
Supplement: S1 Data — (CSV) [file pone.0325964.s002.csv]

	RS	Rad_score	Age	Gender	Grade	IDH_status	Chr_1p_19q_codeletion	MGMT_promoter_status	Chemotherapy	Radiotherapy	OS	OS.time
TCGA-02-0003	High	0.921628557534047	~59	Male	IV	Wildtype	Non-codel	Unmethylated/Unknown	YES	YES	1	4.8
TCGA-02-0006	High	0.396961959172984	~59	Female	IV	Wildtype	Non-codel	Unmethylated/Unknown	YES	YES	1	18.6
TCGA-02-0009	High	0.301586069992383	~60	Female	IV	Wildtype	Non-codel	Unmethylated/Unknown	NO	YES	1	10.7333333333333
TCGA-02-0011	Low	0.209856448987949	~59	Female	IV	Wildtype	Non-codel	Methylated	YES	YES	1	21
TCGA-02-0027	High	0.32455039801735	~59	Female	IV	Wildtype	Non-codel	Unmethylated/Unknown	YES	YES	1	12.3333333333333
TCGA-02-0033	High	0.711074419458652	~59	Male	IV	Wildtype	Non-codel	Methylated	NO	YES	1	2.86666666666667
TCGA-02-0034	High	0.375839166773472	~60	Male	IV	Wildtype	Non-codel	Unmethylated/Unknown	YES	YES	1	14.3333333333333
TCGA-02-0037	High	0.711074419458652	~60	Female	IV	Wildtype	Non-codel	Unmethylated/Unknown	NO	YES	1	3.66666666666667
TCGA-02-0046	High	0.711074419458652	~60	Male	IV	Wildtype	Non-codel	Methylated	NO	YES	1	6.96666666666667
TCGA-02-0047	High	0.396961959172984	~60	Male	IV	Wildtype	Non-codel	Unmethylated/Unknown	NO	YES	1	14.9333333333333
TCGA-02-0048	High	0.396961959172984	~60	Male	IV	Wildtype	Non-codel	Unmethylated/Unknown	NO	YES	1	3.26666666666667
TCGA-02-0054	High	0.356186090973191	~59	Female	IV	Wildtype	Non-codel	Methylated	YES	YES	1	6.63333333333333
TCGA-02-0064	High	0.507267297663831	~59	Male	IV	Wildtype	Non-codel	Methylated	YES	YES	1	20
TCGA-02-0068	High	0.921628557534047	~59	Male	IV	Wildtype	Non-codel	Unmethylated/Unknown	YES	YES	1	26.8
TCGA-02-0069	Low	0.209856448987949	~59	Female	IV	Wildtype	Non-codel	Methylated	YES	YES	0	29.1
TCGA-02-0070	High	0.921628557534047	~60	Male	IV	Wildtype	Non-codel	Unmethylated/Unknown	YES	YES	0	25.4
TCGA-02-0075	High	0.729253304672526	~60	Male	IV	Wildtype	Non-codel	Methylated	YES	YES	1	21.1333333333333
TCGA-02-0085	High	0.711074419458652	~60	Female	IV	Wildtype	Non-codel	Methylated	YES	YES	1	52.0333333333333
TCGA-02-0102	High	0.555360063832769	~59	Male	IV	Wildtype	Non-codel	Unmethylated/Unknown	YES	YES	1	27.4
TCGA-02-0116	Low	0.209856448987949	~59	Male	IV	Wildtype	Non-codel	Unmethylated/Unknown	YES	YES	1	49.6333333333333
TCGA-06-0119	High	0.921628557534047	~60	Female	IV	Wildtype	Non-codel	Methylated	YES	NO	1	2.73333333333333
TCGA-06-0122	High	0.921628557534047	~60	Female	IV	Wildtype	Non-codel	Unmethylated/Unknown	NO	NO	1	6.23333333333333
TCGA-06-0128	High	0.375839166773472	~60	Male	IV	Mutant	Non-codel	Methylated	YES	YES	1	23.0333333333333
TCGA-06-0130	High	0.921628557534047	~59	Male	IV	Wildtype	Non-codel	Unmethylated/Unknown	YES	YES	1	13.1333333333333
TCGA-06-0133	High	0.921628557534047	~60	Male	IV	Wildtype	Non-codel	Unmethylated/Unknown	YES	YES	1	14.5
TCGA-06-0137	High	0.329750360423955	~60	Female	IV	Wildtype	Non-codel	Unmethylated/Unknown	YES	YES	1	27.0666666666667
TCGA-06-0138	High	0.921628557534047	~59	Male	IV	Wildtype	Non-codel	Unmethylated/Unknown	NO	YES	1	24.5666666666667
TCGA-06-0139	High	0.921628557534047	~59	Male	IV	Wildtype	Non-codel	Unmethylated/Unknown	YES	YES	1	12.0666666666667
TCGA-06-0142	High	0.711074419458652	~60	Male	IV	Wildtype	Non-codel	Unmethylated/Unknown	NO	NO	1	2.23333333333333
TCGA-06-0145	High	0.414228551337324	~59	Female	IV	Wildtype	Non-codel	Methylated	YES	NO	1	2.36666666666667
TCGA-06-0147	High	0.921628557534047	~59	Female	IV	Wildtype	Non-codel	Methylated	YES	YES	1	18.0333333333333
TCGA-06-0148	High	0.711074419458652	~60	Male	IV	Wildtype	Non-codel	Unmethylated/Unknown	NO	YES	1	10.2333333333333
TCGA-06-0154	High	0.921628557534047	~59	Male	IV	Wildtype	Non-codel	Unmethylated/Unknown	YES	YES	1	14.1333333333333
TCGA-06-0158	High	0.921628557534047	~60	Male	IV	Wildtype	Non-codel	Unmethylated/Unknown	YES	YES	1	10.9666666666667
TCGA-06-0166	High	0.921628557534047	~59	Male	IV	Wildtype	Non-codel	Unmethylated/Unknown	YES	NO	1	5.93333333333333
TCGA-06-0168	High	0.921628557534047	~59	Female	IV	Wildtype	Non-codel	Unmethylated/Unknown	YES	YES	1	19.9333333333333
TCGA-06-0171	High	0.555360063832769	~60	Male	IV	Wildtype	Non-codel	Unmethylated/Unknown	YES	YES	1	13.3
TCGA-06-0176	High	0.711074419458652	~59	Male	IV	Wildtype	Non-codel	Unmethylated/Unknown	YES	YES	0	92.2666666666667
TCGA-06-0187	High	0.494868127579543	~60	Male	IV	Wildtype	Non-codel	Unmethylated/Unknown	NO	YES	1	27.6
TCGA-06-0188	Low	0.209856448987949	~60	Male	IV	Wildtype	Non-codel	Unmethylated/Unknown	YES	YES	1	45.2
TCGA-06-0190	High	0.921628557534047	~60	Male	IV	Wildtype	Non-codel	Unmethylated/Unknown	NO	YES	1	10.5666666666667
TCGA-06-0192	High	0.921628557534047	~59	Male	IV	Wildtype	Non-codel	Unmethylated/Unknown	YES	YES	1	39.5
TCGA-06-0210	High	0.921628557534047	~60	Female	IV	Wildtype	Non-codel	Unmethylated/Unknown	NO	YES	1	7.5
TCGA-06-0216	High	0.921628557534047	~60	Female	IV	Wildtype	Non-codel	Unmethylated/Unknown	YES	YES	1	24.5
TCGA-06-0238	High	0.921628557534047	~59	Male	IV	Wildtype	Non-codel	Unmethylated/Unknown	NO	YES	1	13.5
TCGA-06-0240	High	0.921628557534047	~59	Male	IV	Wildtype	Non-codel	Unmethylated/Unknown	YES	NO	1	20.7
TCGA-06-0241	High	0.921628557534047	~60	Female	IV	Wildtype	Non-codel	Unmethylated/Unknown	YES	YES	1	49.3666666666667
TCGA-06-0644	High	0.921628557534047	~60	Male	IV	Wildtype	Non-codel	Unmethylated/Unknown	YES	YES	1	12.8
TCGA-06-0645	High	0.921628557534047	~59	Female	IV	Wildtype	Non-codel	Unmethylated/Unknown	NO	NO	1	5.83333333333333
TCGA-06-0648	High	0.711074419458652	~60	Male	IV	Wildtype	Non-codel	Unmethylated/Unknown	NO	YES	1	9.93333333333333
TCGA-06-0878	High	0.90859132522671	~60	Male	IV	Wildtype	Non-codel	Unmethylated/Unknown	YES	YES	0	7.26666666666667
TCGA-06-1806	High	0.921628557534047	~59	Male	IV	Wildtype	Non-codel	Unmethylated/Unknown	YES	NO	1	15.5333333333333
TCGA-06-2570	High	0.921628557534047	~59	Female	IV	Mutant	Non-codel	Methylated	YES	YES	0	31.9333333333333
TCGA-06-5412	High	0.921628557534047	~60	Female	IV	Wildtype	Non-codel	Methylated	YES	YES	1	4.6
TCGA-06-5413	High	0.921628557534047	~60	Male	IV	Wildtype	Non-codel	Unmethylated/Unknown	YES	YES	0	8.93333333333333
TCGA-06-6389	High	0.673319459627789	~59	Female	IV	Mutant	Non-codel	Methylated	YES	YES	0	7.9
TCGA-08-0244	High	0.396961959172984	~60	Male	IV	Wildtype	Non-codel	Unmethylated/Unknown	YES	YES	1	23
TCGA-08-0348	High	0.921628557534047	~60	Male	IV	Wildtype	Non-codel	Unmethylated/Unknown	YES	YES	1	12.3333333333333
TCGA-08-0353	High	0.90859132522671	~59	Male	IV	Wildtype	Non-codel	Unmethylated/Unknown	YES	YES	1	8.53333333333333
TCGA-08-0355	High	0.90859132522671	~59	Female	IV	Wildtype	Non-codel	Unmethylated/Unknown	YES	YES	1	24.9
TCGA-08-0357	High	0.921628557534047	~59	Male	IV	Wildtype	Non-codel	Unmethylated/Unknown	YES	YES	1	38.1
TCGA-08-0359	High	0.388057107305132	~59	Female	IV	Wildtype	Non-codel	Unmethylated/Unknown	NO	YES	1	3.43333333333333
TCGA-08-0380	High	0.301586069992383	~60	Female	IV	Wildtype	Non-codel	Unmethylated/Unknown	YES	YES	1	15.1333333333333
TCGA-08-0389	High	0.921628557534047	~59	Male	IV	Wildtype	Non-codel	Unmethylated/Unknown	YES	YES	1	15.5666666666667
TCGA-12-0616	High	0.555360063832769	~59	Female	IV	Wildtype	Non-codel	Unmethylated/Unknown	YES	YES	1	14.9333333333333
TCGA-12-0620	High	0.921628557534047	~59	Male	IV	Wildtype	Non-codel	Unmethylated/Unknown	YES	YES	1	10.6
TCGA-12-0773	High	0.711074419458652	~59	Male	IV	Wildtype	Non-codel	Unmethylated/Unknown	YES	YES	1	43.8333333333333
TCGA-12-0829	High	0.921628557534047	~60	Male	IV	Wildtype	Non-codel	Methylated	YES	YES	1	20.8666666666667
TCGA-12-1092	High	0.921628557534047	~59	Male	IV	Wildtype	Non-codel	Methylated	YES	YES	1	22.0333333333333
TCGA-12-1093	High	0.921628557534047	~60	Female	IV	Wildtype	Non-codel	Unmethylated/Unknown	YES	YES	1	16.2
TCGA-12-1599	High	0.921628557534047	~59	Female	IV	Wildtype	Non-codel	Methylated	YES	YES	1	26.0333333333333
TCGA-12-1600	High	0.921628557534047	~60	Male	IV	Wildtype	Non-codel	Unmethylated/Unknown	YES	YES	1	14.9333333333333
TCGA-12-1602	High	0.673319459627789	~59	Male	IV	Wildtype	Non-codel	Methylated	YES	YES	1	6.86666666666667
TCGA-12-3646	High	0.729253304672526	~59	Female	IV	Wildtype	Non-codel	Methylated	YES	YES	1	44.6333333333333
TCGA-12-3648	High	0.396961959172984	~60	Female	IV	Wildtype	Non-codel	Methylated	YES	YES	1	27.3
TCGA-12-3650	High	0.921628557534047	~59	Male	IV	Wildtype	Non-codel	Unmethylated/Unknown	YES	YES	1	11.1
TCGA-14-1794	High	0.375839166773472	~59	Male	IV	Wildtype	Non-codel	Unmethylated/Unknown	NO	YES	1	1
TCGA-14-1829	High	0.711074419458652	~59	Male	IV	Wildtype	Non-codel	Unmethylated/Unknown	YES	YES	0	7.26666666666667
TCGA-19-1385	High	0.711074419458652	~60	Male	IV	Wildtype	Non-codel	Methylated	YES	YES	1	10.9
TCGA-19-1386	High	0.921628557534047	~59	Male	IV	Wildtype	Non-codel	Unmethylated/Unknown	YES	YES	1	9.2
TCGA-19-1387	High	0.555360063832769	~60	Male	IV	Wildtype	Non-codel	Methylated	YES	YES	0	6.03333333333333
TCGA-19-1389	High	0.921628557534047	~59	Male	IV	Wildtype	Non-codel	Unmethylated/Unknown	YES	YES	1	4.7
TCGA-19-1390	High	0.673319459627789	~60	Female	IV	Wildtype	Non-codel	Methylated	NO	NO	1	25.7333333333333
TCGA-19-2621	High	0.711074419458652	~60	Male	IV	Wildtype	Non-codel	Methylated	NO	NO	1	1.1
TCGA-19-2623	High	0.670058554385893	~60	Male	IV	Wildtype	Non-codel	Methylated	YES	YES	0	7.63333333333333
TCGA-19-2625	High	0.921628557534047	~60	Female	IV	Wildtype	Non-codel	Unmethylated/Unknown	NO	NO	1	4.13333333333333
TCGA-19-2629	High	0.711074419458652	~60	Male	IV	Mutant	Non-codel	Unmethylated/Unknown	YES	YES	1	24.5666666666667
TCGA-19-5947	High	0.90859132522671	~59	Female	IV	Wildtype	Non-codel	Unmethylated/Unknown	NO	YES	1	6.73333333333333
TCGA-19-5951	High	0.864869696432339	~60	Female	IV	Wildtype	Non-codel	Unmethylated/Unknown	YES	YES	1	8.13333333333333
TCGA-19-5952	High	0.743286225828292	~60	Male	IV	Wildtype	Non-codel	Unmethylated/Unknown	NO	YES	1	19.1666666666667
TCGA-19-5954	High	0.921628557534047	~60	Female	IV	Wildtype	Non-codel	Methylated	YES	YES	1	12.2666666666667
TCGA-19-5955	High	0.921628557534047	~60	Male	IV	Wildtype	Non-codel	Methylated	NO	NO	1	1.8
TCGA-19-5958	High	0.729253304672526	~59	Male	IV	Wildtype	Non-codel	Unmethylated/Unknown	YES	YES	1	14.2666666666667
TCGA-19-5959	High	0.921628557534047	~60	Female	IV	Wildtype	Non-codel	Methylated	YES	YES	1	17.0333333333333
TCGA-27-1830	High	0.921628557534047	~59	Male	IV	Wildtype	Non-codel	Unmethylated/Unknown	YES	YES	1	5.13333333333333
TCGA-27-1831	High	0.921628557534047	~60	Male	IV	Wildtype	Non-codel	Unmethylated/Unknown	YES	YES	1	16.8333333333333
TCGA-27-1833	High	0.921628557534047	~60	Female	IV	Wildtype	Non-codel	Unmethylated/Unknown	YES	YES	1	24.5666666666667
TCGA-27-1835	High	0.458533160177164	~59	Female	IV	Wildtype	Non-codel	Methylated	YES	YES	1	21.6
TCGA-27-1836	High	0.90859132522671	~59	Female	IV	Wildtype	Non-codel	Methylated	YES	YES	1	30.4666666666667
TCGA-27-1838	High	0.711074419458652	~59	Female	IV	Wildtype	Non-codel	Unmethylated/Unknown	YES	YES	1	11.6666666666667
TCGA-27-2518	High	0.921628557534047	~59	Male	IV	Wildtype	Non-codel	Unmethylated/Unknown	YES	YES	1	25.1
TCGA-27-2519	High	0.711074419458652	~59	Male	IV	Wildtype	Non-codel	Unmethylated/Unknown	YES	YES	1	18.3333333333333
TCGA-27-2521	Low	0.187588535316809	~59	Male	IV	Mutant	Non-codel	Methylated	YES	YES	1	17
TCGA-27-2523	High	0.921628557534047	~60	Male	IV	Wildtype	Non-codel	Methylated	YES	YES	1	16.3
TCGA-27-2526	High	0.711074419458652	~60	Female	IV	Wildtype	Non-codel	Unmethylated/Unknown	NO	NO	1	2.9
TCGA-27-2527	High	0.921628557534047	~60	Male	IV	Wildtype	Non-codel	Methylated	NO	YES	1	14.6
TCGA-76-4926	Low	0.209856448987949	~60	Male	IV	Wildtype	Non-codel	Unmethylated/Unknown	YES	YES	1	4.6
TCGA-76-4928	High	0.921628557534047	~60	Female	IV	Wildtype	Non-codel	Methylated	YES	YES	1	3.13333333333333
TCGA-76-4931	High	0.729253304672526	~60	Female	IV	Wildtype	Non-codel	Unmethylated/Unknown	YES	YES	1	9.3
TCGA-76-4934	High	0.396961959172984	~60	Female	IV	Wildtype	Non-codel	Methylated	NO	NO	1	2.56666666666667
TCGA-76-4935	High	0.375839166773472	~59	Female	IV	Wildtype	Non-codel	Methylated	YES	YES	1	37.3666666666667
TCGA-76-6191	High	0.921628557534047	~59	Male	IV	Wildtype	Non-codel	Unmethylated/Unknown	YES	YES	1	16.9333333333333
TCGA-76-6193	High	0.921628557534047	~60	Male	IV	Wildtype	Non-codel	Unmethylated/Unknown	YES	YES	1	2.73333333333333
TCGA-76-6280	High	0.864869696432339	~59	Male	IV	Wildtype	Non-codel	Methylated	YES	YES	1	11.5333333333333
TCGA-76-6285	High	0.921628557534047	~60	Female	IV	Wildtype	Non-codel	Unmethylated/Unknown	YES	NO	1	8.46666666666667
TCGA-76-6286	Low	0.247878509655428	~60	Male	IV	Wildtype	Non-codel	Unmethylated/Unknown	YES	YES	1	21.2666666666667
TCGA-76-6656	High	0.44402086336811	~60	Male	IV	Wildtype	Non-codel	Methylated	YES	YES	1	4.9
TCGA-76-6657	High	0.90859132522671	~60	Male	IV	Wildtype	Non-codel	Methylated	YES	YES	1	5.1
TCGA-76-6662	High	0.921628557534047	~59	Male	IV	Wildtype	Non-codel	Unmethylated/Unknown	YES	YES	1	34.9333333333333
TCGA-76-6663	High	0.921628557534047	~59	Female	IV	Wildtype	Non-codel	Unmethylated/Unknown	YES	YES	1	18.9
TCGA-CS-4941	High	0.921628557534047	~60	Male	III	Wildtype	Non-codel	Methylated	YES	YES	1	38.4
TCGA-CS-4942	Low	0.209856448987949	~59	Female	III	Mutant	Non-codel	Unmethylated/Unknown	YES	YES	0	20.9666666666667
TCGA-CS-4943	Low	0.209856448987949	~59	Male	III	Mutant	Non-codel	Methylated	YES	NO	1	14.5
TCGA-CS-5393	Low	0.209856448987949	~59	Male	III	Mutant	Non-codel	Methylated	YES	YES	0	35.9666666666667
TCGA-CS-5394	Low	0.209856448987949	~59	Male	III	Mutant	Non-codel	Methylated	NO	NO	0	35.9333333333333
TCGA-CS-5396	Low	0.209856448987949	~59	Female	III	Mutant	Codel	Methylated	YES	YES	0	20.9666666666667
TCGA-CS-5397	Low	0.209856448987949	~59	Female	III	Wildtype	Non-codel	Unmethylated/Unknown	YES	YES	1	34.4333333333333
TCGA-CS-6188	Low	0.232267186282405	~59	Male	III	Wildtype	Non-codel	Unmethylated/Unknown	YES	YES	1	74.5
TCGA-CS-6290	Low	0.209856448987949	~59	Male	III	Mutant	Non-codel	Methylated	YES	YES	1	44.6333333333333
TCGA-CS-6665	Low	0.209856448987949	~59	Female	III	Mutant	Non-codel	Methylated	YES	YES	0	17.7
TCGA-CS-6666	Low	0.209856448987949	~59	Male	III	Mutant	Non-codel	Methylated	YES	YES	0	2.06666666666667
TCGA-CS-6670	Low	0.209856448987949	~59	Male	III	Mutant	Codel	Methylated	YES	NO	0	27.8333333333333
TCGA-DU-5854	Low	0.209856448987949	~59	Female	III	Wildtype	Non-codel	Unmethylated/Unknown	YES	YES	0	24.5333333333333
TCGA-DU-6397	High	0.507267297663831	~59	Male	III	Mutant	Codel	Methylated	YES	YES	1	37.3333333333333
TCGA-DU-6402	Low	0.209856448987949	~59	Male	III	Wildtype	Non-codel	Unmethylated/Unknown	YES	YES	0	20.3
TCGA-DU-6404	Low	0.190363686438152	~59	Female	III	Wildtype	Non-codel	Unmethylated/Unknown	YES	YES	0	40.5666666666667
TCGA-DU-6405	Low	0.209856448987949	~59	Female	III	Wildtype	Non-codel	Methylated	YES	YES	0	30.5333333333333
TCGA-DU-6408	Low	0.209856448987949	~59	Female	III	Mutant	Non-codel	Methylated	YES	YES	0	92.0333333333333
TCGA-DU-7010	High	0.921628557534047	~59	Female	III	Mutant	Non-codel	Methylated	YES	YES	0	15.3666666666667
TCGA-DU-7013	High	0.49207218213213	~59	Male	III	Wildtype	Non-codel	Unmethylated/Unknown	YES	YES	0	49.8
TCGA-DU-7018	Low	0.217010324164734	~59	Female	III	Mutant	Codel	Methylated	YES	NO	0	30.4666666666667
TCGA-DU-7298	Low	0.209856448987949	~59	Female	III	Mutant	Non-codel	Methylated	YES	YES	0	13.8
TCGA-DU-7299	High	0.385677633625385	~59	Male	III	Mutant	Non-codel	Methylated	YES	YES	0	29.2666666666667
TCGA-DU-7300	High	0.49207218213213	~59	Female	III	Mutant	Codel	Methylated	YES	NO	0	6.06666666666667
TCGA-DU-7302	Low	0.209856448987949	~59	Female	III	Mutant	Codel	Methylated	YES	NO	0	13.1666666666667
TCGA-DU-7309	Low	0.209856448987949	~59	Female	III	Mutant	Non-codel	Methylated	YES	YES	0	18.2666666666667
TCGA-DU-8158	Low	0.209856448987949	~59	Female	III	Wildtype	Non-codel	Unmethylated/Unknown	YES	NO	1	32.0666666666667
TCGA-DU-8168	Low	0.209856448987949	~59	Female	III	Mutant	Codel	Methylated	YES	YES	0	7.7
TCGA-DU-A5TP	Low	0.209856448987949	~59	Male	III	Mutant	Non-codel	Methylated	YES	YES	1	8
TCGA-DU-A5TW	Low	0.209856448987949	~59	Female	III	Mutant	Non-codel	Methylated	NO	NO	0	22.5666666666667
TCGA-DU-A5TY	High	0.396961959172984	~59	Female	III	Wildtype	Non-codel	Methylated	YES	YES	0	48.9666666666667
TCGA-DU-A6S7	Low	0.209856448987949	~59	Female	III	Mutant	Non-codel	Methylated	YES	YES	0	15.0333333333333
TCGA-DU-A6S8	Low	0.209856448987949	~60	Female	III	Mutant	Codel	Methylated	YES	NO	0	16.6666666666667
TCGA-FG-5962	Low	0.209856448987949	~59	Male	III	Mutant	Codel	Methylated	YES	YES	0	21.6666666666667
TCGA-FG-5963	Low	0.247878509655428	~59	Male	III	Wildtype	Non-codel	Unmethylated/Unknown	YES	YES	0	13.9
TCGA-FG-6688	Low	0.174142298397097	~59	Female	III	Wildtype	Non-codel	Methylated	YES	YES	0	6.63333333333333
TCGA-FG-6692	Low	0.209856448987949	~60	Male	III	Wildtype	Non-codel	Methylated	YES	YES	0	38.8
TCGA-FG-A87N	Low	0.209358990344027	~59	Female	III	Mutant	Non-codel	Methylated	YES	YES	0	52.9333333333333
TCGA-HT-7468	Low	0.209856448987949	~59	Male	III	Mutant	Codel	Methylated	YES	NO	1	76.2
TCGA-HT-7470	Low	0.209856448987949	~59	Male	III	Mutant	Non-codel	Methylated	YES	YES	0	50.6333333333333
TCGA-HT-7471	Low	0.209856448987949	~59	Female	III	Mutant	Codel	Methylated	NO	NO	0	10.0333333333333
TCGA-HT-7479	Low	0.209856448987949	~59	Male	III	Mutant	Non-codel	Methylated	YES	YES	1	3.2
TCGA-HT-7601	Low	0.209856448987949	~59	Female	III	Mutant	Non-codel	Methylated	YES	YES	0	28.7333333333333
TCGA-HT-7620	Low	0.209856448987949	~59	Male	III	Mutant	Codel	Methylated	YES	YES	0	119.133333333333
TCGA-HT-7677	Low	0.209856448987949	~59	Male	III	Mutant	Codel	Methylated	YES	YES	1	62.8666666666667
TCGA-HT-7686	Low	0.209856448987949	~59	Female	III	Mutant	Non-codel	Methylated	YES	YES	0	19.9666666666667
TCGA-HT-7687	Low	0.209856448987949	~60	Male	III	Mutant	Codel	Methylated	NO	NO	0	19.1
TCGA-HT-7694	Low	0.209856448987949	~60	Male	III	Mutant	Codel	Methylated	NO	YES	1	94.5
TCGA-HT-7855	Low	0.209856448987949	~59	Male	III	Mutant	Non-codel	Methylated	YES	YES	0	13.5666666666667
TCGA-HT-7857	Low	0.209856448987949	~59	Female	III	Wildtype	Non-codel	Unmethylated/Unknown	NO	NO	1	55.5333333333333
TCGA-HT-7860	High	0.396961959172984	~60	Female	III	Wildtype	Non-codel	Methylated	NO	NO	0	19.0333333333333
TCGA-HT-7874	Low	0.209856448987949	~59	Female	III	Mutant	Codel	Methylated	YES	YES	0	2.8
TCGA-HT-8104	High	0.711074419458652	~59	Female	III	Wildtype	Non-codel	Unmethylated/Unknown	NO	NO	0	44.5666666666667
TCGA-HT-8105	Low	0.209856448987949	~59	Male	III	Mutant	Codel	Methylated	NO	YES	0	24.9333333333333
TCGA-HT-8106	High	0.711074419458652	~59	Male	III	Mutant	Non-codel	Methylated	NO	NO	1	21.3
TCGA-HT-8110	High	0.921628557534047	~59	Male	III	Wildtype	Non-codel	Methylated	NO	YES	0	31.8333333333333
TCGA-HT-8563	Low	0.258761473313541	~59	Female	III	Mutant	Non-codel	Unmethylated/Unknown	NO	YES	0	37.3333333333333
TCGA-HT-A4DV	High	0.396961959172984	~59	Female	III	Mutant	Codel	Methylated	YES	YES	0	20.7666666666667
TCGA-HT-A5RC	Low	0.209856448987949	~60	Female	III	Wildtype	Non-codel	Unmethylated/Unknown	YES	NO	1	19.2666666666667
TCGA-HT-A618	Low	0.209856448987949	~59	Female	III	Mutant	Non-codel	Methylated	YES	NO	0	40.9
TCGA-HT-A619	High	0.378533578387497	~59	Female	III	Mutant	Codel	Methylated	YES	NO	0	47.6
TCGA-HT-A61C	High	0.921628557534047	~60	Male	III	Wildtype	Non-codel	Unmethylated/Unknown	YES	YES	0	86.7333333333333
