# Supplementary material for: Predicting podoplanin expression and prognostic significance in high-grade glioma based on TCGA TCIA radiomics
Source: PLoS One. 2025 Jun 24;20(6):e0325964. doi: 10.1371/journal.pone.0325964 (PMC12186906; doi:10.1371/journal.pone.0325964)
Supplement: S2 Data — (CSV) [file pone.0325964.s003.csv]

	PDPN	Gender	Age	MGMT_promoter_status	Chr_1p_19q_codeletion	Grade	IDH_status	Radiotherapy	Chemotherapy	OS	OS.time
TCGA-02-0047	6.02192494866132	Male	60~	Unmethylated/Unknown	Non-codel	IV	Wildtype	YES	NO	1	14.9333333333333
TCGA-02-0055	6.43354571693971	Female	60~	Unmethylated/Unknown	Non-codel	IV	Wildtype	YES	YES	1	2.53333333333333
TCGA-02-2483	3.541745275606	Male	~59	Methylated	Non-codel	IV	Mutant	YES	YES	0	15.5333333333333
TCGA-02-2485	6.43579608762328	Male	~59	Unmethylated/Unknown	Non-codel	IV	Wildtype	YES	YES	0	15.6666666666667
TCGA-02-2486	7.59946509105585	Male	60~	Unmethylated/Unknown	Non-codel	IV	Wildtype	YES	YES	1	20.6
TCGA-06-0125	6.49713601880369	Female	60~	Methylated	Non-codel	IV	Wildtype	YES	YES	1	48.2666666666667
TCGA-06-0129	3.42235990381641	Male	~59	Methylated	Non-codel	IV	Mutant	YES	YES	1	34.1333333333333
TCGA-06-0130	5.51535165740345	Male	~59	Unmethylated/Unknown	Non-codel	IV	Wildtype	YES	YES	1	13.1333333333333
TCGA-06-0132	5.8561022789237	Male	~59	Unmethylated/Unknown	Non-codel	IV	Wildtype	YES	NO	1	25.7
TCGA-06-0138	7.10474445709531	Male	~59	Unmethylated/Unknown	Non-codel	IV	Wildtype	YES	NO	1	24.5666666666667
TCGA-06-0139	6.90064585952068	Male	~59	Unmethylated/Unknown	Non-codel	IV	Wildtype	YES	YES	1	12.0666666666667
TCGA-06-0141	6.11409649426879	Male	60~	Unmethylated/Unknown	Non-codel	IV	Wildtype	YES	YES	1	10.4333333333333
TCGA-06-0157	6.41847468004621	Female	60~	Unmethylated/Unknown	Non-codel	IV	Wildtype	YES	NO	1	3.23333333333333
TCGA-06-0158	6.20261029009499	Male	60~	Unmethylated/Unknown	Non-codel	IV	Wildtype	YES	YES	1	10.9666666666667
TCGA-06-0168	5.59492529694778	Female	~59	Unmethylated/Unknown	Non-codel	IV	Wildtype	YES	YES	1	19.9333333333333
TCGA-06-0174	6.4872219939685	Male	~59	Unmethylated/Unknown	Non-codel	IV	Wildtype	YES	YES	1	3.26666666666667
TCGA-06-0178	3.97993295748684	Male	~59	Unmethylated/Unknown	Non-codel	IV	Mutant	YES	YES	1	89.3666666666667
TCGA-06-0184	6.14920997121192	Male	60~	Unmethylated/Unknown	Non-codel	IV	Wildtype	YES	YES	1	70.8666666666667
TCGA-06-0187	7.2890404325263	Male	60~	Unmethylated/Unknown	Non-codel	IV	Wildtype	YES	NO	1	27.6
TCGA-06-0190	7.04700936467122	Male	60~	Unmethylated/Unknown	Non-codel	IV	Wildtype	YES	NO	1	10.5666666666667
TCGA-06-0210	7.18362545748352	Female	60~	Unmethylated/Unknown	Non-codel	IV	Wildtype	YES	NO	1	7.5
TCGA-06-0211	6.91387553908839	Male	~59	Unmethylated/Unknown	Non-codel	IV	Wildtype	YES	YES	1	12
TCGA-06-0238	5.63654922144564	Male	~59	Unmethylated/Unknown	Non-codel	IV	Wildtype	YES	NO	1	13.5
TCGA-06-0644	6.55965439785478	Male	60~	Unmethylated/Unknown	Non-codel	IV	Wildtype	YES	YES	1	12.8
TCGA-06-0645	6.8940319473298	Female	~59	Unmethylated/Unknown	Non-codel	IV	Wildtype	NO	NO	1	5.83333333333333
TCGA-06-0646	6.52826515124869	Male	60~	Unmethylated/Unknown	Non-codel	IV	Wildtype	YES	NO	1	5.83333333333333
TCGA-06-0686	5.60946037792215	Male	~59	Unmethylated/Unknown	Non-codel	IV	Wildtype	YES	YES	1	14.4
TCGA-06-0743	6.57832966462773	Male	60~	Unmethylated/Unknown	Non-codel	IV	Wildtype	YES	YES	1	26.7666666666667
TCGA-06-0744	6.04602431773276	Male	60~	Unmethylated/Unknown	Non-codel	IV	Wildtype	YES	YES	1	47.5333333333333
TCGA-06-0745	4.40908607095276	Male	~59	Unmethylated/Unknown	Non-codel	IV	Wildtype	YES	NO	1	7.96666666666667
TCGA-06-0747	5.93054859232459	Male	~59	Unmethylated/Unknown	Non-codel	IV	Wildtype	YES	NO	1	2.73333333333333
TCGA-06-0749	5.5685310620207	Male	~59	Unmethylated/Unknown	Non-codel	IV	Wildtype	YES	NO	1	2.73333333333333
TCGA-06-0878	7.80974240912667	Male	60~	Unmethylated/Unknown	Non-codel	IV	Wildtype	YES	YES	0	7.26666666666667
TCGA-06-0882	6.59010330109874	Male	~59	Unmethylated/Unknown	Non-codel	IV	Wildtype	YES	YES	1	21.0666666666667
TCGA-06-1804	4.81938309023284	Female	60~	Methylated	Non-codel	IV	Wildtype	NO	NO	1	13.8
TCGA-06-2557	5.38663266745161	Male	60~	Unmethylated/Unknown	Non-codel	IV	Wildtype	NO	NO	1	1.1
TCGA-06-2558	5.71260183293069	Female	60~	Unmethylated/Unknown	Non-codel	IV	Wildtype	YES	NO	1	12.6666666666667
TCGA-06-2559	6.67280576726664	Male	60~	Methylated	Non-codel	IV	Wildtype	YES	YES	1	5
TCGA-06-2561	6.60287461260772	Female	~59	Unmethylated/Unknown	Non-codel	IV	Wildtype	YES	YES	1	17.9
TCGA-06-2562	7.95311621181735	Male	60~	Unmethylated/Unknown	Non-codel	IV	Wildtype	YES	YES	1	12.7333333333333
TCGA-06-2563	6.73030709239291	Female	60~	Methylated	Non-codel	IV	Wildtype	YES	YES	0	31.0666666666667
TCGA-06-2564	7.15408594539308	Male	~59	Unmethylated/Unknown	Non-codel	IV	Wildtype	YES	YES	0	6.03333333333333
TCGA-06-2565	6.47639238135877	Male	~59	Methylated	Non-codel	IV	Wildtype	YES	YES	1	16.8666666666667
TCGA-06-2567	5.29129412333858	Male	60~	Methylated	Non-codel	IV	Wildtype	YES	YES	1	4.43333333333333
TCGA-06-2570	5.10073801938296	Female	~59	Methylated	Non-codel	IV	Mutant	YES	YES	0	31.9333333333333
TCGA-06-5408	6.87009711799405	Female	~59	Unmethylated/Unknown	Non-codel	IV	Wildtype	YES	YES	1	11.9
TCGA-06-5410	6.7355695623352	Female	60~	Methylated	Non-codel	IV	Wildtype	NO	NO	1	3.6
TCGA-06-5411	4.36772540506925	Male	~59	Unmethylated/Unknown	Non-codel	IV	Wildtype	YES	YES	1	8.46666666666667
TCGA-06-5412	7.77581107545069	Female	60~	Methylated	Non-codel	IV	Wildtype	YES	YES	1	4.6
TCGA-06-5413	5.31594837216739	Male	60~	Unmethylated/Unknown	Non-codel	IV	Wildtype	YES	YES	0	8.93333333333333
TCGA-06-5414	7.47212461501446	Male	60~	Unmethylated/Unknown	Non-codel	IV	Wildtype	YES	YES	0	9.1
TCGA-06-5418	6.77369573233149	Female	60~	Unmethylated/Unknown	Non-codel	IV	Wildtype	NO	NO	1	2.76666666666667
TCGA-06-5856	6.48704010091548	Male	~59	Unmethylated/Unknown	Non-codel	IV	Wildtype	NO	NO	1	3.8
TCGA-06-5858	3.51061385875414	Female	~59	Unmethylated/Unknown	Non-codel	IV	Wildtype	YES	YES	0	6.23333333333333
TCGA-06-5859	5.30285822417991	Male	60~	Unmethylated/Unknown	Non-codel	IV	Wildtype	YES	YES	0	4.63333333333333
TCGA-08-0386	5.40386826572778	Male	60~	Unmethylated/Unknown	Non-codel	IV	Wildtype	YES	YES	1	18.2666666666667
TCGA-12-0616	5.41315569700497	Female	~59	Unmethylated/Unknown	Non-codel	IV	Wildtype	YES	YES	1	14.9333333333333
TCGA-12-0618	5.37178221911856	Male	~59	Unmethylated/Unknown	Non-codel	IV	Wildtype	YES	YES	1	13.1666666666667
TCGA-12-0619	6.12472205112389	Male	60~	Unmethylated/Unknown	Non-codel	IV	Wildtype	YES	YES	1	35.4
TCGA-12-0821	5.93356484881978	Male	60~	Unmethylated/Unknown	Non-codel	IV	Wildtype	YES	YES	1	10.7666666666667
TCGA-12-3650	5.23921013067414	Male	~59	Unmethylated/Unknown	Non-codel	IV	Wildtype	YES	YES	1	11.1
TCGA-12-3652	6.58911493728367	Male	60~	Unmethylated/Unknown	Non-codel	IV	Wildtype	YES	YES	1	35.4
TCGA-12-3653	6.27750482265059	Female	~59	Unmethylated/Unknown	Non-codel	IV	Wildtype	YES	YES	1	14.7333333333333
TCGA-12-5295	5.85714423813354	Female	60~	Methylated	Non-codel	IV	Wildtype	YES	YES	1	15.1333333333333
TCGA-12-5299	7.2475478068903	Female	~59	Unmethylated/Unknown	Non-codel	IV	Wildtype	YES	YES	1	3.26666666666667
TCGA-14-0787	7.25706437872195	Male	60~	Methylated	Non-codel	IV	Wildtype	NO	NO	1	2.26666666666667
TCGA-14-0789	7.69695501123507	Male	~59	Methylated	Non-codel	IV	Wildtype	YES	YES	1	11.4
TCGA-14-0817	6.57894052400653	Female	60~	Unmethylated/Unknown	Non-codel	IV	Wildtype	NO	NO	1	5.46666666666667
TCGA-14-0871	5.29491183149228	Female	60~	Unmethylated/Unknown	Non-codel	IV	Wildtype	YES	NO	1	29.3333333333333
TCGA-14-1034	7.43897893346475	Female	60~	Methylated	Non-codel	IV	Wildtype	YES	YES	1	16.1666666666667
TCGA-14-1823	6.95429752818174	Female	~59	Methylated	Non-codel	IV	Wildtype	YES	YES	1	18.1
TCGA-14-1825	5.00807897127409	Male	60~	Unmethylated/Unknown	Non-codel	IV	Wildtype	YES	NO	1	7.73333333333333
TCGA-14-1829	6.02182747805026	Male	~59	Unmethylated/Unknown	Non-codel	IV	Wildtype	YES	YES	0	7.26666666666667
TCGA-14-2554	8.60635672104247	Female	~59	Unmethylated/Unknown	Non-codel	IV	Wildtype	YES	NO	1	17.7333333333333
TCGA-15-0742	6.34940508846371	Male	60~	Unmethylated/Unknown	Non-codel	IV	Wildtype	YES	YES	1	13.9666666666667
TCGA-15-1444	2.87699876307839	Male	~59	Methylated	Non-codel	IV	Mutant	NO	YES	1	51.2333333333333
TCGA-16-0846	5.7021408175601	Male	60~	Methylated	Non-codel	IV	Wildtype	NO	NO	1	3.96666666666667
TCGA-19-1390	2.66840441234675	Female	60~	Methylated	Non-codel	IV	Wildtype	NO	NO	1	25.7333333333333
TCGA-19-2619	6.00586748531987	Female	~59	Methylated	Non-codel	IV	Wildtype	YES	YES	0	9.8
TCGA-19-2620	5.15818431446866	Male	60~	Methylated	Non-codel	IV	Wildtype	YES	YES	1	4.93333333333333
TCGA-19-2625	6.77216147020075	Female	60~	Unmethylated/Unknown	Non-codel	IV	Wildtype	NO	NO	1	4.13333333333333
TCGA-19-2629	3.86718778835887	Male	60~	Unmethylated/Unknown	Non-codel	IV	Mutant	YES	YES	1	24.5666666666667
TCGA-19-5960	5.94968806533422	Male	~59	Unmethylated/Unknown	Non-codel	IV	Wildtype	YES	YES	1	15.1666666666667
TCGA-26-1442	1.89273567713348	Male	~59	Methylated	Non-codel	IV	Mutant	YES	YES	0	31.7666666666667
TCGA-26-5132	6.16278123175028	Male	60~	Methylated	Non-codel	IV	Wildtype	YES	YES	0	9.53333333333333
TCGA-26-5133	3.40310121645095	Male	~59	Unmethylated/Unknown	Non-codel	IV	Wildtype	YES	YES	0	15.0666666666667
TCGA-26-5134	5.0137244223597	Male	60~	Unmethylated/Unknown	Non-codel	IV	Wildtype	YES	NO	0	5.56666666666667
TCGA-26-5135	6.71170276090443	Female	60~	Methylated	Non-codel	IV	Wildtype	NO	NO	1	9
TCGA-26-5139	7.43083053006501	Female	60~	Unmethylated/Unknown	Non-codel	IV	Wildtype	NO	NO	0	1.6
TCGA-27-1830	6.37497181429602	Male	~59	Unmethylated/Unknown	Non-codel	IV	Wildtype	YES	YES	1	5.13333333333333
TCGA-27-1831	6.35661588452014	Male	60~	Unmethylated/Unknown	Non-codel	IV	Wildtype	YES	YES	1	16.8333333333333
TCGA-27-1832	6.43770630477588	Female	~59	Unmethylated/Unknown	Non-codel	IV	Wildtype	YES	YES	1	10
TCGA-27-1834	6.36721448559696	Male	~59	Methylated	Non-codel	IV	Wildtype	YES	YES	1	41.1
TCGA-27-1835	6.36523462439527	Female	~59	Methylated	Non-codel	IV	Wildtype	YES	YES	1	21.6
TCGA-27-1837	5.52004093690111	Male	~59	Methylated	Non-codel	IV	Wildtype	YES	YES	1	14.2333333333333
TCGA-27-2519	6.81104581468652	Male	~59	Unmethylated/Unknown	Non-codel	IV	Wildtype	YES	YES	1	18.3333333333333
TCGA-27-2521	2.32477575946679	Male	~59	Methylated	Non-codel	IV	Mutant	YES	YES	1	17
TCGA-27-2523	4.34717451786656	Male	60~	Methylated	Non-codel	IV	Wildtype	YES	YES	1	16.3
TCGA-27-2524	7.64170786080044	Male	~59	Unmethylated/Unknown	Non-codel	IV	Wildtype	YES	YES	1	7.7
TCGA-27-2526	6.50023448562788	Female	60~	Unmethylated/Unknown	Non-codel	IV	Wildtype	NO	NO	1	2.9
TCGA-27-2528	6.44300501636002	Male	60~	Methylated	Non-codel	IV	Wildtype	YES	YES	1	16
TCGA-28-1753	5.10781506187802	Male	~59	Unmethylated/Unknown	Non-codel	IV	Wildtype	YES	NO	0	1.23333333333333
TCGA-28-2509	6.59538967736312	Female	60~	Methylated	Non-codel	IV	Wildtype	YES	YES	0	4.83333333333333
TCGA-28-2513	6.82023896706724	Female	60~	Unmethylated/Unknown	Non-codel	IV	Wildtype	YES	YES	0	7.4
TCGA-28-2514	5.65442923935235	Male	~59	Unmethylated/Unknown	Non-codel	IV	Wildtype	YES	YES	0	5.33333333333333
TCGA-28-5204	5.94291300946295	Male	60~	Unmethylated/Unknown	Non-codel	IV	Wildtype	YES	YES	1	15.1333333333333
TCGA-28-5207	5.33997467484686	Male	60~	Unmethylated/Unknown	Non-codel	IV	Wildtype	YES	YES	1	11.4333333333333
TCGA-28-5208	6.79150284254456	Male	~59	Methylated	Non-codel	IV	Wildtype	YES	YES	1	18.1333333333333
TCGA-28-5209	6.75526015025073	Female	60~	Methylated	Non-codel	IV	Wildtype	YES	YES	0	14.7333333333333
TCGA-28-5215	5.58406745164719	Female	60~	Methylated	Non-codel	IV	Wildtype	YES	YES	1	11.1666666666667
TCGA-28-5216	6.58639306492413	Male	~59	Unmethylated/Unknown	Non-codel	IV	Wildtype	YES	YES	0	13.8333333333333
TCGA-28-5218	4.26757924305963	Male	60~	Unmethylated/Unknown	Non-codel	IV	Wildtype	YES	YES	1	5.23333333333333
TCGA-28-5220	4.97556094772923	Male	60~	Unmethylated/Unknown	Non-codel	IV	Wildtype	YES	YES	1	12.9333333333333
TCGA-32-1970	5.49531109627075	Male	~59	Unmethylated/Unknown	Non-codel	IV	Wildtype	YES	YES	1	15.6
TCGA-32-1980	6.00709030105533	Male	60~	Unmethylated/Unknown	Non-codel	IV	Wildtype	NO	NO	1	1.2
TCGA-32-1982	5.97252264489043	Female	60~	Methylated	Non-codel	IV	Wildtype	NO	YES	1	4.73333333333333
TCGA-32-2615	7.21085930800823	Male	60~	Unmethylated/Unknown	Non-codel	IV	Wildtype	YES	YES	1	16.1666666666667
TCGA-32-2632	3.5714571735706	Male	60~	Unmethylated/Unknown	Non-codel	IV	Wildtype	NO	NO	1	8.96666666666667
TCGA-32-2634	5.87849386401939	Male	60~	Methylated	Non-codel	IV	Wildtype	YES	YES	0	23.1
TCGA-32-2638	9.10091038764691	Male	60~	Methylated	Non-codel	IV	Wildtype	YES	YES	1	25.5333333333333
TCGA-32-4213	6.09715082212831	Female	~59	Methylated	Non-codel	IV	Wildtype	YES	YES	0	20.1333333333333
TCGA-32-5222	6.45207960010292	Male	60~	Methylated	Non-codel	IV	Wildtype	YES	YES	1	19.5
TCGA-41-2572	6.98338356285163	Male	60~	Unmethylated/Unknown	Non-codel	IV	Wildtype	YES	YES	1	13.5333333333333
TCGA-41-3915	6.13861462672966	Male	~59	Methylated	Non-codel	IV	Wildtype	YES	YES	1	12
TCGA-41-5651	5.53593101223452	Female	~59	Methylated	Non-codel	IV	Wildtype	YES	YES	1	15.3333333333333
TCGA-76-4925	7.26737848629479	Male	60~	Methylated	Non-codel	IV	Wildtype	YES	YES	1	4.86666666666667
TCGA-76-4929	6.09920092946961	Female	60~	Methylated	Non-codel	IV	Wildtype	NO	NO	1	3.7
TCGA-76-4931	5.20451715221094	Female	60~	Unmethylated/Unknown	Non-codel	IV	Wildtype	YES	YES	1	9.3
TCGA-CS-4941	5.83081154302082	Male	60~	Methylated	Non-codel	III	Wildtype	YES	YES	1	38.4
TCGA-CS-4942	2.9674495551813	Female	~59	Unmethylated/Unknown	Non-codel	III	Mutant	YES	YES	0	20.9666666666667
TCGA-CS-4943	1.55875792008686	Male	~59	Methylated	Non-codel	III	Mutant	NO	YES	1	14.5
TCGA-CS-5393	1.917267903287	Male	~59	Methylated	Non-codel	III	Mutant	YES	YES	0	35.9666666666667
TCGA-CS-5394	0.109208785921015	Male	~59	Methylated	Non-codel	III	Mutant	NO	NO	0	35.9333333333333
TCGA-CS-5396	0.549701400001223	Female	~59	Methylated	Codel	III	Mutant	YES	YES	0	20.9666666666667
TCGA-CS-5397	5.73917357149288	Female	~59	Unmethylated/Unknown	Non-codel	III	Wildtype	YES	YES	1	34.4333333333333
TCGA-CS-6188	5.96647338204634	Male	~59	Unmethylated/Unknown	Non-codel	III	Wildtype	YES	YES	1	74.5
TCGA-CS-6290	3.74339217110055	Male	~59	Methylated	Non-codel	III	Mutant	YES	YES	1	44.6333333333333
TCGA-CS-6666	1.53539856429636	Male	~59	Methylated	Non-codel	III	Mutant	YES	YES	0	2.06666666666667
TCGA-CS-6670	1.31373169984922	Male	~59	Methylated	Codel	III	Mutant	NO	YES	0	27.8333333333333
TCGA-DB-5273	2.87649474730796	Male	~59	Unmethylated/Unknown	Non-codel	III	Mutant	YES	YES	0	19.6
TCGA-DB-5277	1.03495307653523	Male	~59	Methylated	Non-codel	III	Mutant	YES	YES	1	40.3
TCGA-DB-A4XB	2.10383498444027	Male	~59	Methylated	Non-codel	III	Mutant	YES	YES	0	30.4666666666667
TCGA-DB-A4XD	1.20771359657624	Male	~59	Methylated	Non-codel	III	Mutant	YES	YES	1	17.0666666666667
TCGA-DB-A4XF	1.11290026153255	Female	~59	Methylated	Non-codel	III	Mutant	YES	YES	0	29.6333333333333
TCGA-DB-A4XG	0.217342032136981	Male	~59	Methylated	Codel	III	Mutant	NO	YES	0	22.8666666666667
TCGA-DB-A64X	0.375256896888146	Female	~59	Methylated	Non-codel	III	Mutant	YES	YES	0	5.53333333333333
TCGA-DB-A75L	0.817056545648101	Female	~59	Methylated	Non-codel	III	Mutant	YES	YES	0	19.2
TCGA-DB-A75O	1.31502069688257	Male	~59	Methylated	Non-codel	III	Mutant	NO	NO	0	30
TCGA-DH-5141	0.58493480071045	Male	~59	Methylated	Codel	III	Mutant	YES	YES	0	32.1333333333333
TCGA-DH-5142	2.32558271375822	Male	~59	Methylated	Non-codel	III	Mutant	YES	YES	0	6.76666666666667
TCGA-DH-5144	1.19875060996202	Female	~59	Methylated	Codel	III	Mutant	YES	NO	1	135.6
TCGA-DH-A669	1.43110675960361	Male	60~	Methylated	Codel	III	Mutant	NO	NO	1	30.6333333333333
TCGA-DH-A66D	3.13358374568715	Female	~59	Methylated	Non-codel	III	Mutant	YES	YES	0	18.9
TCGA-DH-A66G	1.89962809389086	Female	~59	Methylated	Non-codel	III	Mutant	YES	YES	1	25.8333333333333
TCGA-DH-A7UR	0.359856223585192	Female	~59	Methylated	Codel	III	Mutant	YES	YES	0	137.1
TCGA-DH-A7UT	2.46512034515445	Male	~59	Methylated	Non-codel	III	Mutant	YES	YES	0	3.73333333333333
TCGA-DH-A7UU	1.73310266057983	Male	~59	Methylated	Non-codel	III	Mutant	YES	YES	0	124.166666666667
TCGA-DH-A7UV	1.5854481263092	Male	~59	Methylated	Non-codel	III	Mutant	YES	YES	0	23.9333333333333
TCGA-DU-5847	5.76392673071219	Female	~59	Methylated	Non-codel	III	Wildtype	YES	YES	1	8.06666666666667
TCGA-DU-5854	5.95431614217555	Female	~59	Unmethylated/Unknown	Non-codel	III	Wildtype	YES	YES	0	24.5333333333333
TCGA-DU-6392	3.48725351333336	Female	~59	Unmethylated/Unknown	Non-codel	III	Wildtype	YES	YES	0	40.0333333333333
TCGA-DU-6393	0.166909633429735	Male	60~	Methylated	Codel	III	Mutant	YES	YES	0	64.7666666666667
TCGA-DU-6394	0.614757611251654	Male	~59	Methylated	Codel	III	Mutant	YES	YES	0	100.433333333333
TCGA-DU-6397	0.424014597525031	Male	~59	Methylated	Codel	III	Mutant	YES	YES	1	37.3333333333333
TCGA-DU-6402	7.13842233440962	Male	~59	Unmethylated/Unknown	Non-codel	III	Wildtype	YES	YES	0	20.3
TCGA-DU-6404	6.54220541830111	Female	~59	Unmethylated/Unknown	Non-codel	III	Wildtype	YES	YES	0	40.5666666666667
TCGA-DU-6405	5.44368985598232	Female	~59	Methylated	Non-codel	III	Wildtype	YES	YES	0	30.5333333333333
TCGA-DU-6408	1.8394823714404	Female	~59	Methylated	Non-codel	III	Mutant	YES	YES	0	92.0333333333333
TCGA-DU-6410	0.222748929058485	Male	~59	Methylated	Codel	III	Mutant	NO	YES	1	172.2
TCGA-DU-7006	6.58165930861166	Female	60~	Methylated	Non-codel	III	Wildtype	YES	YES	0	21
TCGA-DU-7010	3.49785758377469	Female	~59	Methylated	Non-codel	III	Mutant	YES	YES	0	15.3666666666667
TCGA-DU-7012	5.90281524269552	Female	60~	Methylated	Non-codel	III	Wildtype	YES	NO	0	33.0666666666667
TCGA-DU-7013	5.88454981407375	Male	~59	Unmethylated/Unknown	Non-codel	III	Wildtype	YES	YES	0	49.8
TCGA-DU-7018	0.514785810407781	Female	~59	Methylated	Codel	III	Mutant	NO	YES	0	30.4666666666667
TCGA-DU-7290	6.16226382211574	Female	~59	Unmethylated/Unknown	Non-codel	III	Wildtype	NO	NO	1	15.5333333333333
TCGA-DU-7292	4.8654650561806	Male	60~	Methylated	Non-codel	III	Wildtype	YES	YES	0	27.5333333333333
TCGA-DU-7298	2.22962791160122	Female	~59	Methylated	Non-codel	III	Mutant	YES	YES	0	13.8
TCGA-DU-7299	2.03168984582229	Male	~59	Methylated	Non-codel	III	Mutant	YES	YES	0	29.2666666666667
TCGA-DU-7300	2.16696154967598	Female	~59	Methylated	Codel	III	Mutant	NO	YES	0	6.06666666666667
TCGA-DU-7302	1.04853892450957	Female	~59	Methylated	Codel	III	Mutant	NO	YES	0	13.1666666666667
TCGA-DU-7309	1.01457596558825	Female	~59	Methylated	Non-codel	III	Mutant	YES	YES	0	18.2666666666667
TCGA-DU-8158	5.00662521911713	Female	~59	Unmethylated/Unknown	Non-codel	III	Wildtype	NO	YES	1	32.0666666666667
TCGA-DU-8168	0.312544479287136	Female	~59	Methylated	Codel	III	Mutant	YES	YES	0	7.7
TCGA-DU-A5TP	4.73969043429665	Male	~59	Methylated	Non-codel	III	Mutant	YES	YES	1	8
TCGA-DU-A5TW	1.35690046311274	Female	~59	Methylated	Non-codel	III	Mutant	NO	NO	0	22.5666666666667
TCGA-DU-A5TY	6.1301419891272	Female	~59	Methylated	Non-codel	III	Wildtype	YES	YES	0	48.9666666666667
TCGA-DU-A6S7	1.53871495122602	Female	~59	Methylated	Non-codel	III	Mutant	YES	YES	0	15.0333333333333
TCGA-DU-A6S8	0.987639424395342	Female	60~	Methylated	Codel	III	Mutant	NO	YES	0	16.6666666666667
TCGA-DU-A76L	6.12003814163675	Male	~59	Methylated	Non-codel	III	Wildtype	NO	YES	0	18.8666666666667
TCGA-DU-A76R	1.63677540691902	Male	~59	Methylated	Codel	III	Mutant	NO	YES	1	140.966666666667
TCGA-DU-A7T6	0.971372710349776	Female	60~	Methylated	Codel	III	Mutant	NO	NO	0	30.2666666666667
TCGA-DU-A7TJ	5.2867237139712	Male	~59	Methylated	Non-codel	III	Wildtype	NO	NO	0	3.5
TCGA-E1-5302	3.36585921846809	Male	~59	Methylated	Non-codel	III	Mutant	YES	YES	1	64.4333333333333
TCGA-E1-5303	2.77659231560834	Male	~59	Methylated	Non-codel	III	Mutant	YES	YES	0	14.2333333333333
TCGA-E1-5304	3.95313390960256	Male	~59	Unmethylated/Unknown	Non-codel	III	Mutant	YES	YES	1	76.0666666666667
TCGA-E1-5305	1.73770622792825	Male	~59	Methylated	Non-codel	III	Mutant	YES	YES	0	43.1333333333333
TCGA-E1-5307	1.02453812385272	Female	60~	Methylated	Non-codel	III	Mutant	YES	YES	0	48.4333333333333
TCGA-E1-A7YO	0.506418331392	Male	~59	Methylated	Codel	III	Mutant	NO	NO	0	13.9666666666667
TCGA-FG-5963	6.59070859793323	Male	~59	Unmethylated/Unknown	Non-codel	III	Wildtype	YES	YES	0	13.9
TCGA-FG-6688	5.27727400776613	Female	~59	Methylated	Non-codel	III	Wildtype	YES	YES	0	6.63333333333333
TCGA-FG-6692	6.46869441458295	Male	60~	Methylated	Non-codel	III	Wildtype	YES	YES	0	38.8
TCGA-FG-7636	1.4167192421263	Male	~59	Methylated	Non-codel	III	Mutant	YES	YES	0	46.5666666666667
TCGA-FG-8185	0.372407001577495	Male	~59	Methylated	Non-codel	III	Mutant	YES	YES	0	18.0666666666667
TCGA-FG-8191	1.12741141116358	Male	~59	Unmethylated/Unknown	Non-codel	III	Mutant	YES	YES	0	76.3
TCGA-FG-A6J3	5.7023339533772	Female	~59	Methylated	Non-codel	III	Mutant	YES	YES	1	79.3
TCGA-FG-A87N	2.11525635719741	Female	~59	Methylated	Non-codel	III	Mutant	YES	YES	0	52.9333333333333
TCGA-FG-A87Q	4.58160553440947	Female	60~	Methylated	Non-codel	III	Wildtype	YES	YES	1	17.9
TCGA-HT-7468	1.87413201251138	Male	~59	Methylated	Codel	III	Mutant	NO	YES	1	76.2
TCGA-HT-7469	3.68122435377956	Male	~59	Methylated	Non-codel	III	Wildtype	YES	YES	0	15.1333333333333
TCGA-HT-7470	2.14597118082568	Male	~59	Methylated	Non-codel	III	Mutant	YES	YES	0	50.6333333333333
TCGA-HT-7471	1.78597440537379	Female	~59	Methylated	Codel	III	Mutant	NO	NO	0	10.0333333333333
TCGA-HT-7479	2.95921392429251	Male	~59	Methylated	Non-codel	III	Mutant	YES	YES	1	3.2
TCGA-HT-7601	2.7664764339604	Female	~59	Methylated	Non-codel	III	Mutant	YES	YES	0	28.7333333333333
TCGA-HT-7620	1.4575249525803	Male	~59	Methylated	Codel	III	Mutant	YES	YES	0	119.133333333333
TCGA-HT-7677	1.22301717909353	Male	~59	Methylated	Codel	III	Mutant	YES	YES	1	62.8666666666667
TCGA-HT-7686	3.94717333103222	Female	~59	Methylated	Non-codel	III	Mutant	YES	YES	0	19.9666666666667
TCGA-HT-7687	1.10717228987521	Male	60~	Methylated	Codel	III	Mutant	NO	NO	0	19.1
TCGA-HT-7688	1.48696402389823	Male	~59	Methylated	Non-codel	III	Mutant	YES	YES	1	156.5
TCGA-HT-7694	1.01075621129607	Male	60~	Methylated	Codel	III	Mutant	YES	NO	1	94.5
TCGA-HT-7855	0.831181094480303	Male	~59	Methylated	Non-codel	III	Mutant	YES	YES	0	13.5666666666667
TCGA-HT-7857	6.3246358352398	Female	~59	Unmethylated/Unknown	Non-codel	III	Wildtype	NO	NO	1	55.5333333333333
TCGA-HT-7860	5.40805964807036	Female	60~	Methylated	Non-codel	III	Wildtype	NO	NO	0	19.0333333333333
TCGA-HT-7874	1.32806896689343	Female	~59	Methylated	Codel	III	Mutant	YES	YES	0	2.8
TCGA-HT-7882	6.30928316301746	Male	60~	Methylated	Non-codel	III	Wildtype	NO	NO	0	16.4666666666667
TCGA-HT-8011	6.44025824894392	Male	~59	Unmethylated/Unknown	Non-codel	III	Wildtype	YES	YES	0	37.1666666666667
TCGA-HT-8019	1.77022436140592	Female	~59	Unmethylated/Unknown	Non-codel	III	Wildtype	YES	NO	1	10.5
TCGA-HT-8104	6.01251369987514	Female	~59	Unmethylated/Unknown	Non-codel	III	Wildtype	NO	NO	0	44.5666666666667
TCGA-HT-8105	1.18612462195512	Male	~59	Methylated	Codel	III	Mutant	YES	NO	0	24.9333333333333
TCGA-HT-8109	1.28712532099781	Male	60~	Methylated	Codel	III	Mutant	YES	NO	1	3.76666666666667
TCGA-HT-8110	4.32495961661952	Male	~59	Methylated	Non-codel	III	Wildtype	YES	NO	0	31.8333333333333
TCGA-HT-8563	3.7147169957964	Female	~59	Unmethylated/Unknown	Non-codel	III	Mutant	YES	NO	0	37.3333333333333
TCGA-HT-A4DS	4.87546456187781	Female	~59	Unmethylated/Unknown	Non-codel	III	Wildtype	NO	NO	0	42.6333333333333
TCGA-HT-A4DV	1.23730489102934	Female	~59	Methylated	Codel	III	Mutant	YES	YES	0	20.7666666666667
TCGA-HT-A5R7	2.6186732783674	Female	~59	Methylated	Non-codel	III	Mutant	YES	YES	0	30.2666666666667
TCGA-HT-A5R9	0.922195183785651	Female	~59	Methylated	Codel	III	Mutant	NO	NO	0	52.2666666666667
TCGA-HT-A5RC	6.30183069683227	Female	60~	Unmethylated/Unknown	Non-codel	III	Wildtype	NO	YES	1	19.2666666666667
TCGA-HT-A618	4.11443449352351	Female	~59	Methylated	Non-codel	III	Mutant	NO	YES	0	40.9
TCGA-HT-A619	0.0507422879217025	Female	~59	Methylated	Codel	III	Mutant	NO	YES	0	47.6
TCGA-HT-A61C	4.75725745202382	Male	60~	Unmethylated/Unknown	Non-codel	III	Wildtype	YES	YES	0	86.7333333333333
TCGA-HT-A74H	4.79861099299193	Male	60~	Unmethylated/Unknown	Non-codel	III	Wildtype	NO	YES	0	86.1666666666667
TCGA-HT-A74O	2.58044412516057	Male	~59	Methylated	Non-codel	III	Mutant	NO	NO	0	43.8
TCGA-HW-8319	2.22403286309423	Female	~59	Unmethylated/Unknown	Non-codel	III	Mutant	YES	YES	0	38.2333333333333
TCGA-HW-8320	1.24453395130532	Male	~59	Methylated	Non-codel	III	Mutant	YES	YES	0	17.1666666666667
TCGA-HW-A5KJ	0.11604220376481	Male	60~	Methylated	Codel	III	Mutant	YES	YES	0	24.6
TCGA-HW-A5KK	5.07106028266473	Male	60~	Methylated	Non-codel	III	Wildtype	YES	YES	0	43.1333333333333
TCGA-KT-A7W1	5.93499527611253	Female	~59	Methylated	Non-codel	III	Wildtype	YES	YES	0	15.1666666666667
TCGA-P5-A5EU	2.71980858241552	Male	~59	Unmethylated/Unknown	Non-codel	III	Mutant	NO	NO	0	24.7666666666667
TCGA-P5-A5EX	2.16556661527661	Female	~59	Methylated	Codel	III	Mutant	YES	NO	0	13.5
TCGA-P5-A5EZ	1.81707226790444	Male	~59	Methylated	Non-codel	III	Mutant	NO	NO	1	25.2666666666667
TCGA-P5-A5F4	0.802813184034079	Female	~59	Methylated	Non-codel	III	Mutant	YES	YES	0	37.6666666666667
TCGA-P5-A72U	6.14848207330666	Female	60~	Methylated	Non-codel	III	Wildtype	NO	NO	1	32.9
TCGA-P5-A72X	1.16116728338829	Male	~59	Methylated	Non-codel	III	Mutant	YES	NO	0	6.13333333333333
TCGA-P5-A72Z	0.360698459845532	Female	60~	Methylated	Codel	III	Mutant	YES	YES	0	19.0333333333333
TCGA-QH-A65R	0.942770386250239	Female	~59	Methylated	Codel	III	Mutant	YES	YES	0	6.46666666666667
TCGA-QH-A6CS	4.70306802148245	Male	~59	Unmethylated/Unknown	Non-codel	III	Wildtype	YES	YES	1	5.4
TCGA-QH-A6CU	2.49111989272727	Female	~59	Methylated	Codel	III	Mutant	YES	YES	0	14.4333333333333
TCGA-QH-A6X8	2.11785592411381	Female	~59	Methylated	Codel	III	Mutant	YES	YES	0	32.1333333333333
TCGA-QH-A6XC	5.40606959623433	Male	~59	Methylated	Non-codel	III	Wildtype	YES	YES	0	9.13333333333333
TCGA-S9-A6TS	2.16366843218723	Female	~59	Methylated	Non-codel	III	Mutant	YES	YES	1	7.8
TCGA-S9-A6TW	0.540917913042809	Male	~59	Methylated	Codel	III	Mutant	NO	YES	0	37.5666666666667
TCGA-S9-A6TX	0.778015923789587	Male	~59	Methylated	Codel	III	Mutant	NO	YES	0	23.8
TCGA-S9-A6U0	5.54811599017069	Male	~59	Methylated	Non-codel	III	Wildtype	YES	YES	0	15.2333333333333
TCGA-S9-A6U1	1.66784944534359	Female	~59	Methylated	Non-codel	III	Mutant	NO	YES	0	57.3666666666667
TCGA-S9-A6U6	2.44015411117039	Male	~59	Methylated	Non-codel	III	Mutant	YES	NO	1	11.6333333333333
TCGA-S9-A6U9	2.95195401682167	Male	~59	Methylated	Non-codel	III	Mutant	YES	NO	1	37.9
TCGA-S9-A6UA	6.56083048771388	Male	60~	Methylated	Non-codel	III	Wildtype	NO	NO	0	14.7333333333333
TCGA-S9-A6WD	1.45700007225127	Male	~59	Methylated	Codel	III	Mutant	NO	YES	0	14.7666666666667
TCGA-S9-A6WG	2.68488447628049	Male	~59	Methylated	Non-codel	III	Mutant	YES	YES	0	33.4666666666667
TCGA-S9-A6WL	1.4942604515317	Male	~59	Methylated	Codel	III	Mutant	NO	NO	0	35.8666666666667
TCGA-S9-A6WM	6.78681980550318	Female	~59	Unmethylated/Unknown	Non-codel	III	Wildtype	YES	YES	0	17.7666666666667
TCGA-S9-A6WN	1.95054679907334	Female	~59	Methylated	Codel	III	Mutant	YES	YES	0	30.6333333333333
TCGA-S9-A7IS	1.64327345413551	Female	~59	Methylated	Non-codel	III	Mutant	YES	NO	1	66.6666666666667
TCGA-S9-A7IX	5.08709618039165	Male	~59	Unmethylated/Unknown	Non-codel	III	Wildtype	YES	YES	1	14.6
TCGA-S9-A7IZ	1.45302654476068	Female	~59	Methylated	Non-codel	III	Mutant	YES	YES	0	6.46666666666667
TCGA-S9-A7J0	1.56262440540166	Female	~59	Methylated	Non-codel	III	Mutant	YES	YES	0	28.6666666666667
TCGA-S9-A7J2	1.03558379521336	Male	~59	Methylated	Codel	III	Mutant	NO	YES	0	9.53333333333333
TCGA-S9-A7J3	1.94414404122788	Female	~59	Methylated	Codel	III	Mutant	YES	YES	0	25.2666666666667
TCGA-S9-A7QW	1.09444823515429	Female	~59	Methylated	Non-codel	III	Mutant	YES	YES	0	7
TCGA-S9-A7QX	1.31662308528903	Female	~59	Methylated	Non-codel	III	Mutant	YES	YES	0	12.8
TCGA-S9-A7R2	4.73791817968397	Male	60~	Unmethylated/Unknown	Non-codel	III	Wildtype	NO	NO	1	8.16666666666667
TCGA-S9-A7R4	1.8196747226093	Male	~59	Methylated	Non-codel	III	Mutant	YES	YES	0	9.3
TCGA-S9-A7R8	1.33672098660086	Female	~59	Methylated	Non-codel	III	Mutant	NO	YES	1	36.8666666666667
TCGA-S9-A89V	5.34915222653835	Male	60~	Methylated	Non-codel	III	Wildtype	YES	YES	1	8.03333333333333
TCGA-S9-A89Z	2.53648265985	Male	~59	Methylated	Non-codel	III	Mutant	YES	YES	0	47.3666666666667
TCGA-TM-A84B	6.00320530602955	Male	~59	Unmethylated/Unknown	Non-codel	III	Wildtype	NO	YES	0	26.8333333333333
TCGA-TM-A84F	3.10997311501213	Male	~59	Methylated	Non-codel	III	Mutant	YES	NO	1	18.7
TCGA-TM-A84G	0.349856435037489	Female	~59	Methylated	Codel	III	Mutant	YES	NO	0	11.8
TCGA-TM-A84I	7.31688699713812	Male	~59	Methylated	Non-codel	III	Mutant	YES	NO	1	27.1333333333333
TCGA-TM-A84J	2.6104921932578	Male	60~	Unmethylated/Unknown	Non-codel	III	Wildtype	YES	YES	0	1.66666666666667
TCGA-TM-A84M	0.198134157886803	Male	~59	Methylated	Codel	III	Mutant	YES	YES	0	55
TCGA-TM-A84O	3.05431730772928	Female	60~	Methylated	Codel	III	Mutant	YES	NO	1	52.6
TCGA-TM-A84S	1.76996634187737	Male	~59	Methylated	Codel	III	Mutant	NO	NO	0	33.0666666666667
TCGA-VM-A8CB	0.716715450497804	Male	~59	Methylated	Codel	III	Mutant	NO	NO	1	29.5333333333333
TCGA-VM-A8CD	5.45371115470024	Male	~59	Unmethylated/Unknown	Non-codel	III	Wildtype	YES	NO	1	115.666666666667
TCGA-VV-A86M	1.33120933024802	Female	~59	Methylated	Non-codel	III	Mutant	YES	YES	0	34.0333333333333
TCGA-VW-A7QS	0.597316917207733	Female	~59	Methylated	Codel	III	Mutant	NO	YES	0	25.3333333333333
TCGA-VW-A8FI	5.63391067274139	Male	60~	Unmethylated/Unknown	Non-codel	III	Wildtype	NO	YES	0	83.1
TCGA-WY-A858	2.2366068048969	Female	~59	Methylated	Non-codel	III	Mutant	NO	NO	0	11.2
