# Supplementary material for: Predicting podoplanin expression and prognostic significance in high-grade glioma based on TCGA TCIA radiomics
Source: PLoS One. 2025 Jun 24;20(6):e0325964. doi: 10.1371/journal.pone.0325964 (PMC12186906; doi:10.1371/journal.pone.0325964)
Supplement: S3 Data — (CSV) [file pone.0325964.s004.csv]

X	PDPN	Grade
900-00-5308	4.228012833	III
900-00-5385	4.119848357	III
900-00-5459	4.207526721	III
HF0828	3.962850511	III
HF0966	4.119614849	III
HF0986	4.064891976	IV
HF0990	3.085620072	IV
HF0996	4.208495425	IV
HF1057	3.891133345	III
HF1058	4.176489797	IV
HF1077	4.076027921	IV
HF1078	3.811871341	IV
HF1097	4.108531599	IV
HF1122	3.708104739	IV
HF1137	4.188206505	IV
HF1139	4.17805115	IV
HF1150	4.141690052	III
HF1185	4.266661233	III
HF1191	4.089354325	IV
HF1232	4.151640025	III
HF1242	4.032082506	III
HF1269	4.026437818	IV
HF1280	4.057135004	III
HF1292	4.001385009	IV
HF1357	3.95469602	III
HF1397	3.594431141	IV
HF1409	3.715674771	III
HF1458	4.003010935	III
HF1475	4.132565979	III
HF1490	4.066626831	III
HF1502	4.248288475	III
HF1517	4.128149769	IV
HF1538	3.977752407	IV
HF1540	4.035851164	IV
HF1587	4.262276362	III
HF1613	4.175644604	III
HF1628	4.148079758	IV
HF1671	4.120069518	IV
HF1702	4.113789384	III
